# Supplementary material for: New Dibenzo-α-pyrone Derivatives with α-Glucosidase Inhibitory Activities from the Marine-Derived Fungus Alternaria alternata
Source: Mar Drugs. 2022 Dec 14;20(12):778. doi: 10.3390/md20120778 (PMC9785194; doi:10.3390/md20120778)
Supplement: Supplementary file 1 [file marinedrugs-20-00778-s001.zip]

Archive with 1 entries (1 files):
- marinedrugs-2073667-supplementary.pdf
